# Supplementary material for: Effect of Type 2 Diabetes and Impaired Glucose Tolerance on Digestive Enzymes and Glucose Absorption in the Small Intestine of Young Rats
Source: Nutrients. 2022 Jan 17;14(2):385. doi: 10.3390/nu14020385 (PMC8779211; doi:10.3390/nu14020385)
Supplement: Supplementary file 1 [file nutrients-14-00385-s001.zip]

Archive with 1 entries (1 files):
- nutrients-1512336-supplementary.pdf
